# Supplementary material for: Vaccination with an HIV T-cell immunogen induces alterations in the mouse gut microbiota
Source: NPJ Biofilms Microbiomes. 2022 Dec 30;8:104. doi: 10.1038/s41522-022-00368-y (PMC9801356; doi:10.1038/s41522-022-00368-y)
Supplement: Supplementary file 3 — Supplemental Tables [file 41522_2022_368_MOESM3_ESM.xlsx]

## Sheet: Table 1
Supplementary Table 1. Baseline characteristics at animal arrival (pre-FMT, -3w)
Group	Mouse Line	Age (weeks)	Cage	N mice	Sex	Weight (g±SD)	Sequencing Batch	Microbiota composition
Mock	C57BL/6JOlaHsd	6	C31	5	F	17.9 ±1	B2	Bacteroides (16.3%), Lachnospiraceae NK4A136 group (8.2%), Bifidobacterium (7.8%), Lactobacillus (6.2%), Alistipes (1.7%)
			C32	5	M	22.2±0.5	B2	Bifidobacterium (12%), Bacteroides (10.2%), Lachnospiraceae NK4A136 group (6.2%), Lactobacillus (3.9%), Alistipes (2.6%)
Immunized	C57BL/6JOlaHsd	6	C29	5	F	17.2±0.6	B2	Bacteroides (12.6%), Bifidobacterium (12.4%), Lachnospiraceae NK4A136 group (12.3%), Lactobacillus (6%), Faecalibaculum (2.3%)
			C30	5	M	21.7±1.9	B2	Bacteroides (13%), Lachnospiraceae NK4A136 group (9.8%), Alistipes (2.9%), Lactobacillus (2.6%), Bifidobacterium (2%)
Weight (mean grams and sd), microbiota composition (percentage of top 5 most abundant taxa; complete list of taxa is provided in Supplementary Table 2)

## Sheet: Table 2
Supplementary Table 2. Microbial composition (relative abundance) at animal arrival (-3w)
Cage	Sex	Group	Batch	Abundance	Kingdom	Phylum	Class	Order	Family	Genus	Taxa having zero counts were removed from the table
C29	Female	Vaccine	B2	36.2235	Bacteria	Bacteroidota	Bacteroidia	Bacteroidales	Muribaculaceae	NA
C29	Female	Vaccine	B2	12.5763	Bacteria	Bacteroidota	Bacteroidia	Bacteroidales	Bacteroidaceae	Bacteroides
C29	Female	Vaccine	B2	12.4463	Bacteria	Actinobacteriota	Actinobacteria	Bifidobacteriales	Bifidobacteriaceae	Bifidobacterium
C29	Female	Vaccine	B2	12.3344	Bacteria	Firmicutes	Clostridia	Lachnospirales	Lachnospiraceae	Lachnospiraceae NK4A136 group
C29	Female	Vaccine	B2	5.95964	Bacteria	Firmicutes	Bacilli	Lactobacillales	Lactobacillaceae	Lactobacillus
C29	Female	Vaccine	B2	2.27412	Bacteria	Firmicutes	Bacilli	Erysipelotrichales	Erysipelotrichaceae	Faecalibaculum
C29	Female	Vaccine	B2	2.18027	Bacteria	Firmicutes	Clostridia	Oscillospirales	Oscillospiraceae	NA
C29	Female	Vaccine	B2	1.50886	Bacteria	Firmicutes	Clostridia	Lachnospirales	Lachnospiraceae	NA
C29	Female	Vaccine	B2	1.46915	Bacteria	Firmicutes	Clostridia	Clostridia vadinBB60 group	NA	NA
C29	Female	Vaccine	B2	1.27784	Bacteria	Bacteroidota	Bacteroidia	Bacteroidales	Rikenellaceae	Alistipes
C29	Female	Vaccine	B2	1.24896	Bacteria	Firmicutes	Bacilli	Lactobacillales	Lactobacillaceae	HT002
C29	Female	Vaccine	B2	1.20204	Bacteria	Firmicutes	Clostridia	Oscillospirales	Ruminococcaceae	Ruminococcus
C29	Female	Vaccine	B2	1.06487	Bacteria	Firmicutes	Clostridia	Oscillospirales	Ruminococcaceae	[Eubacterium] siraeum group
C29	Female	Vaccine	B2	1.01794	Bacteria	Bacteroidota	Bacteroidia	Bacteroidales	Muribaculaceae	Muribaculum
C29	Female	Vaccine	B2	0.866332	Bacteria	Firmicutes	Clostridia	Oscillospirales	Oscillospiraceae	Oscillibacter
C29	Female	Vaccine	B2	0.743602	Bacteria	Firmicutes	Clostridia	Oscillospirales	Oscillospiraceae	Colidextribacter
C29	Female	Vaccine	B2	0.729163	Bacteria	Firmicutes	Bacilli	Lactobacillales	Lactobacillaceae	Ligilactobacillus
C29	Female	Vaccine	B2	0.693066	Bacteria	Firmicutes	Clostridia	Clostridia UCG-014	NA	NA
C29	Female	Vaccine	B2	0.606433	Bacteria	Firmicutes	Clostridia	Lachnospirales	Lachnospiraceae	Lachnospiraceae UCG-001
C29	Female	Vaccine	B2	0.519799	Bacteria	Firmicutes	Clostridia	Lachnospirales	Lachnospiraceae	Anaerostipes
C29	Female	Vaccine	B2	0.490922	Bacteria	Desulfobacterota	Desulfovibrionia	Desulfovibrionales	Desulfovibrionaceae	Bilophila
C29	Female	Vaccine	B2	0.411508	Bacteria	Firmicutes	Clostridia	Lachnospirales	Lachnospiraceae	Lachnoclostridium
C29	Female	Vaccine	B2	0.321265	Bacteria	Firmicutes	Clostridia	Oscillospirales	[Eubacterium] coprostanoligenes group	NA
C29	Female	Vaccine	B2	0.234632	Bacteria	Firmicutes	Clostridia	Oscillospirales	UCG-010	NA
C29	Female	Vaccine	B2	0.202144	Bacteria	Firmicutes	Clostridia	Oscillospirales	Ruminococcaceae	NA
C29	Female	Vaccine	B2	0.194925	Bacteria	Firmicutes	Clostridia	Lachnospirales	Lachnospiraceae	A2
C29	Female	Vaccine	B2	0.162437	Bacteria	Firmicutes	Bacilli	Erysipelotrichales	Erysipelotrichaceae	NA
C29	Female	Vaccine	B2	0.151608	Bacteria	Firmicutes	Clostridia	Peptococcales	Peptococcaceae	NA
C29	Female	Vaccine	B2	0.13356	Bacteria	Firmicutes	Clostridia	Lachnospirales	Lachnospiraceae	ASF356
C29	Female	Vaccine	B2	0.104682	Bacteria	Firmicutes	Clostridia	Lachnospirales	Lachnospiraceae	Roseburia
C29	Female	Vaccine	B2	0.101072	Bacteria	Firmicutes	Clostridia	Oscillospirales	Butyricicoccaceae	UCG-009
C29	Female	Vaccine	B2	0.0974624	Bacteria	Proteobacteria	Alphaproteobacteria	Rickettsiales	Mitochondria	NA
C29	Female	Vaccine	B2	0.0902429	Bacteria	Firmicutes	Clostridia	Oscillospirales	Oscillospiraceae	Intestinimonas
C29	Female	Vaccine	B2	0.0794138	Bacteria	Firmicutes	Clostridia	Oscillospirales	Oscillospiraceae	NK4A214 group
C29	Female	Vaccine	B2	0.0721943	Bacteria	Firmicutes	Clostridia	Lachnospirales	Lachnospiraceae	Marvinbryantia
C29	Female	Vaccine	B2	0.0577555	Bacteria	Firmicutes	Clostridia	Oscillospirales	Hungateiclostridiaceae	Ruminiclostridium
C29	Female	Vaccine	B2	0.0469263	Bacteria	Firmicutes	Bacilli	Erysipelotrichales	Erysipelatoclostridiaceae	Erysipelatoclostridium
C29	Female	Vaccine	B2	0.0433166	Bacteria	Firmicutes	Bacilli	RF39	NA	NA
C29	Female	Vaccine	B2	0.0397069	Bacteria	Proteobacteria	Gammaproteobacteria	Enterobacterales	Enterobacteriaceae	Escherichia-Shigella
C29	Female	Vaccine	B2	0.0216583	Bacteria	Firmicutes	Clostridia	Oscillospirales	[Clostridium] methylpentosum group	NA
C30	Male	Vaccine	B2	48.2171	Bacteria	Bacteroidota	Bacteroidia	Bacteroidales	Muribaculaceae	NA
C30	Male	Vaccine	B2	13.0321	Bacteria	Bacteroidota	Bacteroidia	Bacteroidales	Bacteroidaceae	Bacteroides
C30	Male	Vaccine	B2	9.83072	Bacteria	Firmicutes	Clostridia	Lachnospirales	Lachnospiraceae	Lachnospiraceae NK4A136 group
C30	Male	Vaccine	B2	3.2077	Bacteria	Firmicutes	Clostridia	Clostridia vadinBB60 group	NA	NA
C30	Male	Vaccine	B2	3.14837	Bacteria	Firmicutes	Clostridia	Lachnospirales	Lachnospiraceae	NA
C30	Male	Vaccine	B2	2.91108	Bacteria	Bacteroidota	Bacteroidia	Bacteroidales	Rikenellaceae	Alistipes
C30	Male	Vaccine	B2	2.64412	Bacteria	Firmicutes	Bacilli	Lactobacillales	Lactobacillaceae	Lactobacillus
C30	Male	Vaccine	B2	2.12293	Bacteria	Firmicutes	Clostridia	Clostridia UCG-014	NA	NA
C30	Male	Vaccine	B2	2.02335	Bacteria	Actinobacteriota	Actinobacteria	Bifidobacteriales	Bifidobacteriaceae	Bifidobacterium
C30	Male	Vaccine	B2	1.6441	Bacteria	Firmicutes	Clostridia	Oscillospirales	Ruminococcaceae	Ruminococcus
C30	Male	Vaccine	B2	1.40045	Bacteria	Firmicutes	Clostridia	Oscillospirales	Oscillospiraceae	NA
C30	Male	Vaccine	B2	1.37079	Bacteria	Firmicutes	Clostridia	Lachnospirales	Lachnospiraceae	Anaerostipes
C30	Male	Vaccine	B2	0.911036	Bacteria	Firmicutes	Bacilli	Lactobacillales	Lactobacillaceae	Ligilactobacillus
C30	Male	Vaccine	B2	0.906799	Bacteria	Bacteroidota	Bacteroidia	Bacteroidales	Muribaculaceae	Muribaculum
C30	Male	Vaccine	B2	0.673743	Bacteria	Firmicutes	Clostridia	Oscillospirales	Oscillospiraceae	Colidextribacter
C30	Male	Vaccine	B2	0.591114	Bacteria	Firmicutes	Clostridia	Oscillospirales	UCG-010	NA
C30	Male	Vaccine	B2	0.555097	Bacteria	Deferribacterota	Deferribacteres	Deferribacterales	Deferribacteraceae	Mucispirillum
C30	Male	Vaccine	B2	0.523316	Bacteria	Firmicutes	Bacilli	Lactobacillales	Lactobacillaceae	HT002
C30	Male	Vaccine	B2	0.506367	Bacteria	Firmicutes	Clostridia	Oscillospirales	Oscillospiraceae	Oscillibacter
C30	Male	Vaccine	B2	0.381364	Bacteria	Firmicutes	Clostridia	Oscillospirales	[Eubacterium] coprostanoligenes group	NA
C30	Male	Vaccine	B2	0.379245	Bacteria	Firmicutes	Clostridia	Lachnospirales	Lachnospiraceae	GCA-900066575
C30	Male	Vaccine	B2	0.351702	Bacteria	Desulfobacterota	Desulfovibrionia	Desulfovibrionales	Desulfovibrionaceae	Bilophila
C30	Male	Vaccine	B2	0.319922	Bacteria	Firmicutes	Clostridia	Oscillospirales	Ruminococcaceae	[Eubacterium] siraeum group
C30	Male	Vaccine	B2	0.315685	Bacteria	Firmicutes	Clostridia	Lachnospirales	Lachnospiraceae	Lachnospiraceae UCG-001
C30	Male	Vaccine	B2	0.252124	Bacteria	Firmicutes	Clostridia	Lachnospirales	Lachnospiraceae	Roseburia
C30	Male	Vaccine	B2	0.237293	Bacteria	Firmicutes	Clostridia	Oscillospirales	Ruminococcaceae	NA
C30	Male	Vaccine	B2	0.20975	Bacteria	Firmicutes	Clostridia	Oscillospirales	Ruminococcaceae	Incertae Sedis
C30	Male	Vaccine	B2	0.12924	Bacteria	Firmicutes	Clostridia	Oscillospirales	Butyricicoccaceae	UCG-009
C30	Male	Vaccine	B2	0.125003	Bacteria	Firmicutes	Clostridia	Lachnospirales	Lachnospiraceae	A2
C30	Male	Vaccine	B2	0.114409	Bacteria	Firmicutes	Bacilli	Erysipelotrichales	Erysipelotrichaceae	Faecalibaculum
C30	Male	Vaccine	B2	0.112291	Bacteria	Firmicutes	Clostridia	Oscillospirales	Oscillospiraceae	Intestinimonas
C30	Male	Vaccine	B2	0.112291	Bacteria	Firmicutes	Bacilli	Acholeplasmatales	Acholeplasmataceae	Anaeroplasma
C30	Male	Vaccine	B2	0.110172	Bacteria	Firmicutes	Clostridia	Oscillospirales	Hungateiclostridiaceae	Ruminiclostridium
C30	Male	Vaccine	B2	0.110172	Bacteria	Firmicutes	Clostridia	Oscillospirales	Oscillospiraceae	UCG-005
C30	Male	Vaccine	B2	0.0805102	Bacteria	Bacteroidota	Bacteroidia	Bacteroidales	Tannerellaceae	NA
C30	Male	Vaccine	B2	0.067798	Bacteria	Firmicutes	Bacilli	Erysipelotrichales	Erysipelotrichaceae	NA
C30	Male	Vaccine	B2	0.061442	Bacteria	Firmicutes	Bacilli	Erysipelotrichales	Erysipelatoclostridiaceae	Erysipelatoclostridium
C30	Male	Vaccine	B2	0.0572046	Bacteria	Firmicutes	Bacilli	RF39	NA	NA
C30	Male	Vaccine	B2	0.0550859	Bacteria	Firmicutes	Clostridia	Oscillospirales	Ruminococcaceae	Anaerotruncus
C30	Male	Vaccine	B2	0.0423738	Bacteria	Firmicutes	Clostridia	Lachnospirales	Lachnospiraceae	Tuzzerella
C30	Male	Vaccine	B2	0.0402551	Bacteria	Actinobacteriota	Coriobacteriia	Coriobacteriales	Eggerthellaceae	Enterorhabdus
C30	Male	Vaccine	B2	0.0381364	Bacteria	Firmicutes	Clostridia	Lachnospirales	Lachnospiraceae	Marvinbryantia
C30	Male	Vaccine	B2	0.033899	Bacteria	Firmicutes	Clostridia	Christensenellales	Christensenellaceae	Christensenellaceae R-7 group
C30	Male	Vaccine	B2	0.0233056	Bacteria	Firmicutes	Clostridia	Lachnospirales	Defluviitaleaceae	Defluviitaleaceae UCG-011
C30	Male	Vaccine	B2	0.0190682	Bacteria	Firmicutes	Clostridia	Peptostreptococcales-Tissierellales	Anaerovoracaceae	Family XIII UCG-001
C31	Female	PBS	B2	41.0191	Bacteria	Bacteroidota	Bacteroidia	Bacteroidales	Muribaculaceae	NA
C31	Female	PBS	B2	16.3164	Bacteria	Bacteroidota	Bacteroidia	Bacteroidales	Bacteroidaceae	Bacteroides
C31	Female	PBS	B2	8.1903	Bacteria	Firmicutes	Clostridia	Lachnospirales	Lachnospiraceae	Lachnospiraceae NK4A136 group
C31	Female	PBS	B2	7.81525	Bacteria	Actinobacteriota	Actinobacteria	Bifidobacteriales	Bifidobacteriaceae	Bifidobacterium
C31	Female	PBS	B2	6.20354	Bacteria	Firmicutes	Bacilli	Lactobacillales	Lactobacillaceae	Lactobacillus
C31	Female	PBS	B2	2.92607	Bacteria	Firmicutes	Clostridia	Lachnospirales	Lachnospiraceae	NA
C31	Female	PBS	B2	1.83809	Bacteria	Firmicutes	Clostridia	Clostridia vadinBB60 group	NA	NA
C31	Female	PBS	B2	1.70969	Bacteria	Bacteroidota	Bacteroidia	Bacteroidales	Rikenellaceae	Alistipes
C31	Female	PBS	B2	1.20287	Bacteria	Firmicutes	Bacilli	Lactobacillales	Lactobacillaceae	Ligilactobacillus
C31	Female	PBS	B2	1.1657	Bacteria	Bacteroidota	Bacteroidia	Bacteroidales	Muribaculaceae	Muribaculum
C31	Female	PBS	B2	1.13529	Bacteria	Firmicutes	Clostridia	Lachnospirales	Lachnospiraceae	Anaerostipes
C31	Female	PBS	B2	1.00351	Bacteria	Firmicutes	Clostridia	Clostridia UCG-014	NA	NA
C31	Female	PBS	B2	0.969726	Bacteria	Firmicutes	Bacilli	Lactobacillales	Lactobacillaceae	HT002
C31	Female	PBS	B2	0.858224	Bacteria	Firmicutes	Clostridia	Oscillospirales	Oscillospiraceae	NA
C31	Female	PBS	B2	0.844709	Bacteria	Deferribacterota	Deferribacteres	Deferribacterales	Deferribacteraceae	Mucispirillum
C31	Female	PBS	B2	0.780511	Bacteria	Firmicutes	Bacilli	Erysipelotrichales	Erysipelotrichaceae	Faecalibaculum
C31	Female	PBS	B2	0.766996	Bacteria	Desulfobacterota	Desulfovibrionia	Desulfovibrionales	Desulfovibrionaceae	Bilophila
C31	Female	PBS	B2	0.60819	Bacteria	Firmicutes	Clostridia	Lachnospirales	Lachnospiraceae	Lachnospiraceae UCG-001
C31	Female	PBS	B2	0.591296	Bacteria	Firmicutes	Clostridia	Oscillospirales	Ruminococcaceae	Ruminococcus
C31	Female	PBS	B2	0.4629	Bacteria	Firmicutes	Clostridia	Oscillospirales	Ruminococcaceae	NA
C31	Female	PBS	B2	0.385187	Bacteria	Firmicutes	Clostridia	Oscillospirales	Ruminococcaceae	Incertae Sedis
C31	Female	PBS	B2	0.37843	Bacteria	Firmicutes	Clostridia	Oscillospirales	Ruminococcaceae	[Eubacterium] siraeum group
C31	Female	PBS	B2	0.361535	Bacteria	Firmicutes	Clostridia	Oscillospirales	UCG-010	NA
C31	Female	PBS	B2	0.273686	Bacteria	Firmicutes	Clostridia	Lachnospirales	Lachnospiraceae	Roseburia
C31	Female	PBS	B2	0.270307	Bacteria	Firmicutes	Bacilli	Erysipelotrichales	Erysipelotrichaceae	NA
C31	Female	PBS	B2	0.246655	Bacteria	Firmicutes	Clostridia	Oscillospirales	Oscillospiraceae	Colidextribacter
C31	Female	PBS	B2	0.246655	Bacteria	Firmicutes	Clostridia	Lachnospirales	Lachnospiraceae	GCA-900066575
C31	Female	PBS	B2	0.182457	Bacteria	Firmicutes	Clostridia	Lachnospirales	Lachnospiraceae	Marvinbryantia
C31	Female	PBS	B2	0.179078	Bacteria	Firmicutes	Bacilli	Erysipelotrichales	Erysipelotrichaceae	Turicibacter
C31	Female	PBS	B2	0.158805	Bacteria	Firmicutes	Clostridia	Oscillospirales	Oscillospiraceae	Oscillibacter
C31	Female	PBS	B2	0.141911	Bacteria	Firmicutes	Clostridia	Lachnospirales	Lachnospiraceae	ASF356
C31	Female	PBS	B2	0.138532	Bacteria	Firmicutes	Clostridia	Oscillospirales	Oscillospiraceae	Intestinimonas
C31	Female	PBS	B2	0.138532	Bacteria	Firmicutes	Clostridia	Oscillospirales	Ruminococcaceae	Anaerotruncus
C31	Female	PBS	B2	0.111502	Bacteria	Firmicutes	Bacilli	RF39	NA	NA
C31	Female	PBS	B2	0.0946074	Bacteria	Firmicutes	Clostridia	Lachnospirales	Lachnospiraceae	[Eubacterium] xylanophilum group
C31	Female	PBS	B2	0.0777132	Bacteria	Bacteroidota	Bacteroidia	Bacteroidales	Tannerellaceae	NA
C31	Female	PBS	B2	0.0675767	Bacteria	Firmicutes	Clostridia	Oscillospirales	Oscillospiraceae	NK4A214 group
C31	Female	PBS	B2	0.060819	Bacteria	Firmicutes	Clostridia	Oscillospirales	Hungateiclostridiaceae	Ruminiclostridium
C31	Female	PBS	B2	0.0506825	Bacteria	Firmicutes	Clostridia	Clostridiales	Clostridiaceae	Clostridium sensu stricto 1
C31	Female	PBS	B2	0.0270307	Bacteria	Firmicutes	Clostridia	Christensenellales	Christensenellaceae	Christensenellaceae R-7 group
C32	Male	PBS	B2	48.127	Bacteria	Bacteroidota	Bacteroidia	Bacteroidales	Muribaculaceae	NA
C32	Male	PBS	B2	11.9947	Bacteria	Actinobacteriota	Actinobacteria	Bifidobacteriales	Bifidobacteriaceae	Bifidobacterium
C32	Male	PBS	B2	10.2273	Bacteria	Bacteroidota	Bacteroidia	Bacteroidales	Bacteroidaceae	Bacteroides
C32	Male	PBS	B2	6.22235	Bacteria	Firmicutes	Clostridia	Lachnospirales	Lachnospiraceae	Lachnospiraceae NK4A136 group
C32	Male	PBS	B2	3.88174	Bacteria	Firmicutes	Bacilli	Lactobacillales	Lactobacillaceae	Lactobacillus
C32	Male	PBS	B2	3.14008	Bacteria	Firmicutes	Clostridia	Clostridia UCG-014	NA	NA
C32	Male	PBS	B2	2.59202	Bacteria	Bacteroidota	Bacteroidia	Bacteroidales	Rikenellaceae	Alistipes
C32	Male	PBS	B2	2.25513	Bacteria	Firmicutes	Clostridia	Lachnospirales	Lachnospiraceae	NA
C32	Male	PBS	B2	1.76488	Bacteria	Firmicutes	Clostridia	Clostridia vadinBB60 group	NA	NA
C32	Male	PBS	B2	1.48079	Bacteria	Firmicutes	Clostridia	Lachnospirales	Lachnospiraceae	Anaerostipes
C32	Male	PBS	B2	1.03077	Bacteria	Firmicutes	Clostridia	Oscillospirales	Oscillospiraceae	NA
C32	Male	PBS	B2	0.917639	Bacteria	Firmicutes	Clostridia	Oscillospirales	Ruminococcaceae	Ruminococcus
C32	Male	PBS	B2	0.847245	Bacteria	Firmicutes	Bacilli	Lactobacillales	Lactobacillaceae	Ligilactobacillus
C32	Male	PBS	B2	0.711484	Bacteria	Bacteroidota	Bacteroidia	Bacteroidales	Muribaculaceae	Muribaculum
C32	Male	PBS	B2	0.595837	Bacteria	Firmicutes	Bacilli	Lactobacillales	Lactobacillaceae	HT002
C32	Male	PBS	B2	0.532985	Bacteria	Firmicutes	Bacilli	Erysipelotrichales	Erysipelotrichaceae	Faecalibaculum
C32	Male	PBS	B2	0.45002	Bacteria	Firmicutes	Clostridia	Lachnospirales	Lachnospiraceae	Lachnospiraceae UCG-001
C32	Male	PBS	B2	0.336887	Bacteria	Desulfobacterota	Desulfovibrionia	Desulfovibrionales	Desulfovibrionaceae	Bilophila
C32	Male	PBS	B2	0.334372	Bacteria	Firmicutes	Clostridia	Oscillospirales	Oscillospiraceae	Colidextribacter
C32	Male	PBS	B2	0.276549	Bacteria	Firmicutes	Clostridia	Lachnospirales	Lachnospiraceae	[Eubacterium] xylanophilum group
C32	Male	PBS	B2	0.241352	Bacteria	Firmicutes	Bacilli	Acholeplasmatales	Acholeplasmataceae	Anaeroplasma
C32	Male	PBS	B2	0.216211	Bacteria	Firmicutes	Clostridia	Oscillospirales	UCG-010	NA
C32	Male	PBS	B2	0.211183	Bacteria	Firmicutes	Clostridia	Oscillospirales	Oscillospiraceae	Intestinimonas
C32	Male	PBS	B2	0.208669	Bacteria	Firmicutes	Clostridia	Oscillospirales	Ruminococcaceae	[Eubacterium] siraeum group
C32	Male	PBS	B2	0.196098	Bacteria	Deferribacterota	Deferribacteres	Deferribacterales	Deferribacteraceae	Mucispirillum
C32	Male	PBS	B2	0.148331	Bacteria	Firmicutes	Clostridia	Oscillospirales	Oscillospiraceae	Oscillibacter
C32	Male	PBS	B2	0.143302	Bacteria	Patescibacteria	Saccharimonadia	Saccharimonadales	Saccharimonadaceae	Candidatus Saccharimonas
C32	Male	PBS	B2	0.140788	Bacteria	Firmicutes	Clostridia	Lachnospirales	Lachnospiraceae	GCA-900066575
C32	Male	PBS	B2	0.128218	Bacteria	Firmicutes	Clostridia	Oscillospirales	[Eubacterium] coprostanoligenes group	NA
C32	Male	PBS	B2	0.105591	Bacteria	Firmicutes	Clostridia	Peptococcales	Peptococcaceae	NA
C32	Male	PBS	B2	0.0980491	Bacteria	Verrucomicrobiota	Verrucomicrobiae	Verrucomicrobiales	Akkermansiaceae	Akkermansia
C32	Male	PBS	B2	0.0980491	Bacteria	Firmicutes	Bacilli	RF39	NA	NA
C32	Male	PBS	B2	0.062852	Bacteria	Firmicutes	Clostridia	Oscillospirales	Ruminococcaceae	NA
C32	Male	PBS	B2	0.0603379	Bacteria	Firmicutes	Clostridia	Oscillospirales	Butyricicoccaceae	UCG-009
C32	Male	PBS	B2	0.0527957	Bacteria	Bacteroidota	Bacteroidia	Bacteroidales	Tannerellaceae	NA
C32	Male	PBS	B2	0.0477675	Bacteria	Firmicutes	Clostridia	Lachnospirales	Lachnospiraceae	Tuzzerella
C32	Male	PBS	B2	0.032683	Bacteria	Proteobacteria	Gammaproteobacteria	Enterobacterales	Enterobacteriaceae	Escherichia-Shigella
C32	Male	PBS	B2	0.0301689	Bacteria	Firmicutes	Bacilli	Erysipelotrichales	Erysipelatoclostridiaceae	Erysipelatoclostridium
C32	Male	PBS	B2	0.0301689	Bacteria	Firmicutes	Clostridia	Oscillospirales	Butyricicoccaceae	Butyricicoccus
C32	Male	PBS	B2	0.0276549	Bacteria	Firmicutes	Bacilli	Erysipelotrichales	Erysipelotrichaceae	Merdibacter

## Sheet: Table 3
Supplementary Table 3. Microbial composition (relative abundance) before vaccination (0w)
Cage	Sex	Group	Batch	Abundance	Kingdom	Phylum	Class	Order	Family	Genus	Taxa having zero counts were removed from the table
C19	Female	PBS	B1	55.4403	Bacteria	Bacteroidota	Bacteroidia	Bacteroidales	Muribaculaceae	NA
C19	Female	PBS	B1	10.7879	Bacteria	Firmicutes	Clostridia	Lachnospirales	Lachnospiraceae	Lachnospiraceae NK4A136 group
C19	Female	PBS	B1	5.68689	Bacteria	Actinobacteriota	Actinobacteria	Bifidobacteriales	Bifidobacteriaceae	Bifidobacterium
C19	Female	PBS	B1	5.30658	Bacteria	Bacteroidota	Bacteroidia	Bacteroidales	Bacteroidaceae	Bacteroides
C19	Female	PBS	B1	3.39302	Bacteria	Firmicutes	Bacilli	Lactobacillales	Lactobacillaceae	Lactobacillus
C19	Female	PBS	B1	2.20359	Bacteria	Firmicutes	Clostridia	Clostridia UCG-014	NA	NA
C19	Female	PBS	B1	1.90443	Bacteria	Firmicutes	Clostridia	Clostridia vadinBB60 group	NA	NA
C19	Female	PBS	B1	1.73108	Bacteria	Firmicutes	Clostridia	Oscillospirales	Ruminococcaceae	Ruminococcus
C19	Female	PBS	B1	1.3743	Bacteria	Firmicutes	Bacilli	Erysipelotrichales	Erysipelotrichaceae	Turicibacter
C19	Female	PBS	B1	1.3551	Bacteria	Verrucomicrobiota	Verrucomicrobiae	Verrucomicrobiales	Akkermansiaceae	Akkermansia
C19	Female	PBS	B1	1.24993	Bacteria	Firmicutes	Clostridia	Lachnospirales	Lachnospiraceae	NA
C19	Female	PBS	B1	1.24129	Bacteria	Bacteroidota	Bacteroidia	Bacteroidales	Rikenellaceae	Alistipes
C19	Female	PBS	B1	0.833129	Bacteria	Bacteroidota	Bacteroidia	Bacteroidales	Muribaculaceae	Muribaculum
C19	Female	PBS	B1	0.714042	Bacteria	Firmicutes	Clostridia	Oscillospirales	Oscillospiraceae	NA
C19	Female	PBS	B1	0.68235	Bacteria	Firmicutes	Bacilli	Lactobacillales	Lactobacillaceae	HT002
C19	Female	PBS	B1	0.503719	Bacteria	Firmicutes	Bacilli	Lactobacillales	Lactobacillaceae	Ligilactobacillus
C19	Female	PBS	B1	0.458581	Bacteria	Firmicutes	Clostridia	Lachnospirales	Lachnospiraceae	[Eubacterium] xylanophilum group
C19	Female	PBS	B1	0.443215	Bacteria	Firmicutes	Clostridia	Oscillospirales	Oscillospiraceae	Colidextribacter
C19	Female	PBS	B1	0.432651	Bacteria	Firmicutes	Clostridia	Lachnospirales	Lachnospiraceae	Anaerostipes
C19	Female	PBS	B1	0.389914	Bacteria	Firmicutes	Bacilli	Acholeplasmatales	Acholeplasmataceae	Anaeroplasma
C19	Female	PBS	B1	0.371187	Bacteria	Firmicutes	Clostridia	Oscillospirales	Oscillospiraceae	Oscillibacter
C19	Female	PBS	B1	0.368786	Bacteria	Firmicutes	Clostridia	Lachnospirales	Lachnospiraceae	Roseburia
C19	Female	PBS	B1	0.316925	Bacteria	Firmicutes	Clostridia	Oscillospirales	Oscillospiraceae	Intestinimonas
C19	Female	PBS	B1	0.314044	Bacteria	Desulfobacterota	Desulfovibrionia	Desulfovibrionales	Desulfovibrionaceae	Bilophila
C19	Female	PBS	B1	0.292436	Bacteria	Firmicutes	Clostridia	Oscillospirales	UCG-010	NA
C19	Female	PBS	B1	0.272748	Bacteria	Firmicutes	Clostridia	Oscillospirales	Ruminococcaceae	[Eubacterium] siraeum group
C19	Female	PBS	B1	0.181992	Bacteria	Firmicutes	Clostridia	Lachnospirales	Lachnospiraceae	A2
C19	Female	PBS	B1	0.172868	Bacteria	Firmicutes	Clostridia	Oscillospirales	[Eubacterium] coprostanoligenes group	NA
C19	Female	PBS	B1	0.171428	Bacteria	Firmicutes	Clostridia	Clostridiales	Clostridiaceae	Clostridium sensu stricto 1
C19	Female	PBS	B1	0.158943	Bacteria	Firmicutes	Clostridia	Lachnospirales	Lachnospiraceae	GCA-900066575
C19	Female	PBS	B1	0.141656	Bacteria	Firmicutes	Clostridia	Oscillospirales	Ruminococcaceae	NA
C19	Female	PBS	B1	0.134933	Bacteria	Firmicutes	Bacilli	Erysipelotrichales	Erysipelotrichaceae	Faecalibaculum
C19	Female	PBS	B1	0.107082	Bacteria	Firmicutes	Clostridia	Lachnospirales	Lachnospiraceae	Lachnoclostridium
C19	Female	PBS	B1	0.10132	Bacteria	Firmicutes	Clostridia	Oscillospirales	Oscillospiraceae	UCG-005
C19	Female	PBS	B1	0.0753898	Bacteria	Firmicutes	Clostridia	Oscillospirales	Ruminococcaceae	Incertae Sedis
C19	Female	PBS	B1	0.0609841	Bacteria	Firmicutes	Clostridia	Peptococcales	Peptococcaceae	NA
C19	Female	PBS	B1	0.0576228	Bacteria	Firmicutes	Bacilli	RF39	NA	NA
C19	Female	PBS	B1	0.0523407	Bacteria	Firmicutes	Clostridia	Oscillospirales	Butyricicoccaceae	UCG-009
C19	Female	PBS	B1	0.048019	Bacteria	Firmicutes	Clostridia	Oscillospirales	Oscillospiraceae	NK4A214 group
C19	Female	PBS	B1	0.0475388	Bacteria	Actinobacteriota	Coriobacteriia	Coriobacteriales	Eggerthellaceae	Enterorhabdus
C19	Female	PBS	B1	0.045618	Bacteria	Patescibacteria	Saccharimonadia	Saccharimonadales	Saccharimonadaceae	Candidatus Saccharimonas
C19	Female	PBS	B1	0.0436973	Bacteria	Firmicutes	Clostridia	Lachnospirales	Lachnospiraceae	Marvinbryantia
C19	Female	PBS	B1	0.0369746	Bacteria	Firmicutes	Clostridia	Lachnospirales	Lachnospiraceae	Lachnospiraceae UCG-001
C19	Female	PBS	B1	0.0336133	Bacteria	Firmicutes	Clostridia	Lachnospirales	Lachnospiraceae	ASF356
C19	Female	PBS	B1	0.0331331	Bacteria	Firmicutes	Clostridia	Lachnospirales	Lachnospiraceae	Tuzzerella
C19	Female	PBS	B1	0.0292916	Bacteria	Firmicutes	Clostridia	Oscillospirales	Ruminococcaceae	Paludicola
C19	Female	PBS	B1	0.0283312	Bacteria	Firmicutes	Clostridia	Christensenellales	Christensenellaceae	Christensenellaceae R-7 group
C19	Female	PBS	B1	0.0254501	Bacteria	Firmicutes	Clostridia	Oscillospirales	Ruminococcaceae	Anaerotruncus
C19	Female	PBS	B1	0.0230491	Bacteria	Firmicutes	Clostridia	Lachnospirales	Lachnospiraceae	Lachnospiraceae UCG-006
C19	Female	PBS	B1	0.0220887	Bacteria	Firmicutes	Clostridia	Peptostreptococcales-Tissierellales	Anaerovoracaceae	Family XIII UCG-001
C19	Female	PBS	B1	0.0196878	Bacteria	Firmicutes	Clostridia	Lachnospirales	Lachnospiraceae	Lachnospiraceae FCS020 group
C19	Female	PBS	B1	0.0192076	Bacteria	Firmicutes	Clostridia	Oscillospirales	Ruminococcaceae	Harryflintia
C19	Female	PBS	B1	0.0182472	Bacteria	Firmicutes	Clostridia	Monoglobales	Monoglobaceae	Monoglobus
C19	Female	PBS	B1	0.0124849	Bacteria	Firmicutes	Clostridia	Lachnospirales	Defluviitaleaceae	Defluviitaleaceae UCG-011
C19	Female	PBS	B1	0.00912361	Bacteria	Firmicutes	Bacilli	Erysipelotrichales	Erysipelatoclostridiaceae	Erysipelatoclostridium
C19	Female	PBS	B1	0.00864342	Bacteria	Proteobacteria	Alphaproteobacteria	Rickettsiales	Mitochondria	NA
C19	Female	PBS	B1	0.00624247	Bacteria	Cyanobacteria	Cyanobacteriia	Chloroplast	NA	NA
C19	Female	PBS	B1	0.0048019	Bacteria	Proteobacteria	Gammaproteobacteria	Enterobacterales	Enterobacteriaceae	Escherichia-Shigella
C20	Male	PBS	B1	53.931	Bacteria	Bacteroidota	Bacteroidia	Bacteroidales	Muribaculaceae	NA
C20	Male	PBS	B1	11.4301	Bacteria	Bacteroidota	Bacteroidia	Bacteroidales	Bacteroidaceae	Bacteroides
C20	Male	PBS	B1	7.89286	Bacteria	Firmicutes	Clostridia	Lachnospirales	Lachnospiraceae	Lachnospiraceae NK4A136 group
C20	Male	PBS	B1	6.22947	Bacteria	Actinobacteriota	Actinobacteria	Bifidobacteriales	Bifidobacteriaceae	Bifidobacterium
C20	Male	PBS	B1	2.80094	Bacteria	Firmicutes	Clostridia	Clostridia UCG-014	NA	NA
C20	Male	PBS	B1	2.52012	Bacteria	Bacteroidota	Bacteroidia	Bacteroidales	Rikenellaceae	Alistipes
C20	Male	PBS	B1	2.00282	Bacteria	Firmicutes	Clostridia	Lachnospirales	Lachnospiraceae	NA
C20	Male	PBS	B1	1.7513	Bacteria	Firmicutes	Clostridia	Lachnospirales	Lachnospiraceae	Anaerostipes
C20	Male	PBS	B1	1.63531	Bacteria	Firmicutes	Bacilli	Lactobacillales	Lactobacillaceae	Lactobacillus
C20	Male	PBS	B1	1.33861	Bacteria	Firmicutes	Clostridia	Oscillospirales	Ruminococcaceae	Ruminococcus
C20	Male	PBS	B1	0.810328	Bacteria	Firmicutes	Clostridia	Clostridia vadinBB60 group	NA	NA
C20	Male	PBS	B1	0.61904	Bacteria	Firmicutes	Clostridia	Oscillospirales	Oscillospiraceae	NA
C20	Male	PBS	B1	0.6109	Bacteria	Bacteroidota	Bacteroidia	Bacteroidales	Muribaculaceae	Muribaculum
C20	Male	PBS	B1	0.553921	Bacteria	Firmicutes	Bacilli	Acholeplasmatales	Acholeplasmataceae	Anaeroplasma
C20	Male	PBS	B1	0.523396	Bacteria	Firmicutes	Bacilli	Erysipelotrichales	Erysipelotrichaceae	Turicibacter
C20	Male	PBS	B1	0.496534	Bacteria	Firmicutes	Clostridia	Oscillospirales	Oscillospiraceae	Colidextribacter
C20	Male	PBS	B1	0.329666	Bacteria	Firmicutes	Clostridia	Oscillospirales	Oscillospiraceae	Intestinimonas
C20	Male	PBS	B1	0.318677	Bacteria	Firmicutes	Clostridia	Oscillospirales	Oscillospiraceae	Oscillibacter
C20	Male	PBS	B1	0.310538	Bacteria	Firmicutes	Clostridia	Lachnospirales	Lachnospiraceae	Lachnospiraceae UCG-001
C20	Male	PBS	B1	0.285711	Bacteria	Firmicutes	Clostridia	Oscillospirales	UCG-010	NA
C20	Male	PBS	B1	0.282048	Bacteria	Firmicutes	Bacilli	Lactobacillales	Lactobacillaceae	Ligilactobacillus
C20	Male	PBS	B1	0.281234	Bacteria	Firmicutes	Clostridia	Oscillospirales	[Eubacterium] coprostanoligenes group	NA
C20	Male	PBS	B1	0.279606	Bacteria	Firmicutes	Clostridia	Lachnospirales	Lachnospiraceae	Roseburia
C20	Male	PBS	B1	0.233615	Bacteria	Firmicutes	Bacilli	Lactobacillales	Lactobacillaceae	HT002
C20	Male	PBS	B1	0.227917	Bacteria	Firmicutes	Clostridia	Oscillospirales	Ruminococcaceae	NA
C20	Male	PBS	B1	0.205126	Bacteria	Firmicutes	Bacilli	RF39	NA	NA
C20	Male	PBS	B1	0.202684	Bacteria	Firmicutes	Bacilli	Erysipelotrichales	Erysipelotrichaceae	Faecalibaculum
C20	Male	PBS	B1	0.170531	Bacteria	Desulfobacterota	Desulfovibrionia	Desulfovibrionales	Desulfovibrionaceae	Bilophila
C20	Male	PBS	B1	0.166461	Bacteria	Deferribacterota	Deferribacteres	Deferribacterales	Deferribacteraceae	Mucispirillum
C20	Male	PBS	B1	0.148146	Bacteria	Firmicutes	Clostridia	Lachnospirales	Lachnospiraceae	GCA-900066575
C20	Male	PBS	B1	0.124134	Bacteria	Bacteroidota	Bacteroidia	Bacteroidales	Tannerellaceae	NA
C20	Male	PBS	B1	0.118029	Bacteria	Actinobacteriota	Coriobacteriia	Coriobacteriales	Eggerthellaceae	Enterorhabdus
C20	Male	PBS	B1	0.0964579	Bacteria	Firmicutes	Clostridia	Lachnospirales	Lachnospiraceae	A2
C20	Male	PBS	B1	0.0956439	Bacteria	Firmicutes	Clostridia	Lachnospirales	Lachnospiraceae	Lachnoclostridium
C20	Male	PBS	B1	0.0805851	Bacteria	Firmicutes	Clostridia	Oscillospirales	Ruminococcaceae	[Eubacterium] siraeum group
C20	Male	PBS	B1	0.0793641	Bacteria	Firmicutes	Clostridia	Lachnospirales	Lachnospiraceae	[Eubacterium] xylanophilum group
C20	Male	PBS	B1	0.0781431	Bacteria	Firmicutes	Clostridia	Peptococcales	Peptococcaceae	NA
C20	Male	PBS	B1	0.0671542	Bacteria	Firmicutes	Clostridia	Clostridiales	Clostridiaceae	Clostridium sensu stricto 1
C20	Male	PBS	B1	0.0663403	Bacteria	Firmicutes	Clostridia	Lachnospirales	Lachnospiraceae	ASF356
C20	Male	PBS	B1	0.0622703	Bacteria	Firmicutes	Clostridia	Oscillospirales	Ruminococcaceae	Incertae Sedis
C20	Male	PBS	B1	0.0561654	Bacteria	Firmicutes	Clostridia	Oscillospirales	Ruminococcaceae	Anaerotruncus
C20	Male	PBS	B1	0.0520954	Bacteria	Firmicutes	Clostridia	Oscillospirales	Oscillospiraceae	NK4A214 group
C20	Male	PBS	B1	0.0512814	Bacteria	Patescibacteria	Saccharimonadia	Saccharimonadales	Saccharimonadaceae	Candidatus Saccharimonas
C20	Male	PBS	B1	0.0350016	Bacteria	Firmicutes	Clostridia	Oscillospirales	Oscillospiraceae	UCG-005
C20	Male	PBS	B1	0.0341876	Bacteria	Firmicutes	Clostridia	Oscillospirales	Hungateiclostridiaceae	Ruminiclostridium
C20	Male	PBS	B1	0.0333736	Bacteria	Firmicutes	Clostridia	Christensenellales	Christensenellaceae	NA
C20	Male	PBS	B1	0.0313386	Bacteria	Firmicutes	Clostridia	Lachnospirales	Lachnospiraceae	Acetatifactor
C20	Male	PBS	B1	0.0288967	Bacteria	Firmicutes	Clostridia	Lachnospirales	Lachnospiraceae	Marvinbryantia
C20	Male	PBS	B1	0.0276757	Bacteria	Firmicutes	Clostridia	Oscillospirales	Butyricicoccaceae	UCG-009
C20	Male	PBS	B1	0.0272687	Bacteria	Firmicutes	Clostridia	Oscillospirales	[Clostridium] methylpentosum group	NA
C20	Male	PBS	B1	0.0268617	Bacteria	Firmicutes	Clostridia	Christensenellales	Christensenellaceae	Christensenellaceae R-7 group
C20	Male	PBS	B1	0.0244197	Bacteria	Firmicutes	Clostridia	Peptostreptococcales-Tissierellales	Anaerovoracaceae	Family XIII AD3011 group
C20	Male	PBS	B1	0.0244197	Bacteria	Firmicutes	Clostridia	Peptococcales	Peptococcaceae	Peptococcus
C20	Male	PBS	B1	0.0231987	Bacteria	Firmicutes	Clostridia	Peptostreptococcales-Tissierellales	Anaerovoracaceae	Family XIII UCG-001
C20	Male	PBS	B1	0.0219778	Bacteria	Firmicutes	Clostridia	Lachnospirales	Lachnospiraceae	Tuzzerella
C20	Male	PBS	B1	0.0154658	Bacteria	Firmicutes	Clostridia	Oscillospirales	Oscillospiraceae	Oscillospira
C20	Male	PBS	B1	0.00732592	Bacteria	Firmicutes	Clostridia	Monoglobales	Monoglobaceae	Monoglobus
C20	Male	PBS	B1	0.00610493	Bacteria	Firmicutes	Clostridia	Peptostreptococcales-Tissierellales	Anaerovoracaceae	Anaerovorax
C20	Male	PBS	B1	0.00610493	Bacteria	Firmicutes	Clostridia	Oscillospirales	Ruminococcaceae	Harryflintia
C20	Male	PBS	B1	0.00529094	Bacteria	Proteobacteria	Gammaproteobacteria	Enterobacterales	Enterobacteriaceae	Escherichia-Shigella
C20	Male	PBS	B1	0.00488395	Bacteria	Firmicutes	Clostridia	Oscillospirales	Oscillospiraceae	UCG-003
C21	Female	Vaccine	B1	51.2285	Bacteria	Bacteroidota	Bacteroidia	Bacteroidales	Muribaculaceae	NA
C21	Female	Vaccine	B1	11.7591	Bacteria	Bacteroidota	Bacteroidia	Bacteroidales	Bacteroidaceae	Bacteroides
C21	Female	Vaccine	B1	11.7591	Bacteria	Firmicutes	Clostridia	Lachnospirales	Lachnospiraceae	Lachnospiraceae NK4A136 group
C21	Female	Vaccine	B1	6.59783	Bacteria	Actinobacteriota	Actinobacteria	Bifidobacteriales	Bifidobacteriaceae	Bifidobacterium
C21	Female	Vaccine	B1	3.92862	Bacteria	Firmicutes	Bacilli	Lactobacillales	Lactobacillaceae	Lactobacillus
C21	Female	Vaccine	B1	2.21487	Bacteria	Firmicutes	Clostridia	Lachnospirales	Lachnospiraceae	NA
C21	Female	Vaccine	B1	1.7834	Bacteria	Bacteroidota	Bacteroidia	Bacteroidales	Rikenellaceae	Alistipes
C21	Female	Vaccine	B1	1.03618	Bacteria	Bacteroidota	Bacteroidia	Bacteroidales	Muribaculaceae	Muribaculum
C21	Female	Vaccine	B1	0.917595	Bacteria	Firmicutes	Bacilli	Lactobacillales	Lactobacillaceae	HT002
C21	Female	Vaccine	B1	0.698287	Bacteria	Firmicutes	Clostridia	Oscillospirales	Oscillospiraceae	NA
C21	Female	Vaccine	B1	0.641495	Bacteria	Firmicutes	Clostridia	Oscillospirales	Oscillospiraceae	Oscillibacter
C21	Female	Vaccine	B1	0.60292	Bacteria	Firmicutes	Bacilli	Lactobacillales	Lactobacillaceae	Ligilactobacillus
C21	Female	Vaccine	B1	0.582918	Bacteria	Firmicutes	Clostridia	Oscillospirales	[Eubacterium] coprostanoligenes group	NA
C21	Female	Vaccine	B1	0.488622	Bacteria	Firmicutes	Clostridia	Clostridia vadinBB60 group	NA	NA
C21	Female	Vaccine	B1	0.468263	Bacteria	Firmicutes	Clostridia	Oscillospirales	UCG-010	NA
C21	Female	Vaccine	B1	0.426116	Bacteria	Firmicutes	Clostridia	Lachnospirales	Lachnospiraceae	GCA-900066575
C21	Female	Vaccine	B1	0.422187	Bacteria	Firmicutes	Clostridia	Oscillospirales	Ruminococcaceae	Ruminococcus
C21	Female	Vaccine	B1	0.405756	Bacteria	Firmicutes	Clostridia	Oscillospirales	Oscillospiraceae	Colidextribacter
C21	Female	Vaccine	B1	0.377896	Bacteria	Desulfobacterota	Desulfovibrionia	Desulfovibrionales	Desulfovibrionaceae	Bilophila
C21	Female	Vaccine	B1	0.342893	Bacteria	Firmicutes	Clostridia	Oscillospirales	Oscillospiraceae	Intestinimonas
C21	Female	Vaccine	B1	0.33182	Bacteria	Firmicutes	Clostridia	Lachnospirales	Lachnospiraceae	[Eubacterium] xylanophilum group
C21	Female	Vaccine	B1	0.330749	Bacteria	Firmicutes	Clostridia	Oscillospirales	Ruminococcaceae	NA
C21	Female	Vaccine	B1	0.323248	Bacteria	Firmicutes	Clostridia	Lachnospirales	Lachnospiraceae	Lachnoclostridium
C21	Female	Vaccine	B1	0.248954	Bacteria	Firmicutes	Clostridia	Lachnospirales	Lachnospiraceae	Roseburia
C21	Female	Vaccine	B1	0.243239	Bacteria	Firmicutes	Clostridia	Clostridia UCG-014	NA	NA
C21	Female	Vaccine	B1	0.179304	Bacteria	Firmicutes	Clostridia	Lachnospirales	Lachnospiraceae	Lachnospiraceae UCG-001
C21	Female	Vaccine	B1	0.157516	Bacteria	Firmicutes	Bacilli	Erysipelotrichales	Erysipelotrichaceae	Faecalibaculum
C21	Female	Vaccine	B1	0.131799	Bacteria	Firmicutes	Bacilli	Acholeplasmatales	Acholeplasmataceae	Anaeroplasma
C21	Female	Vaccine	B1	0.110011	Bacteria	Proteobacteria	Gammaproteobacteria	Enterobacterales	Enterobacteriaceae	Escherichia-Shigella
C21	Female	Vaccine	B1	0.107868	Bacteria	Firmicutes	Clostridia	Oscillospirales	Ruminococcaceae	Incertae Sedis
C21	Female	Vaccine	B1	0.105725	Bacteria	Actinobacteriota	Coriobacteriia	Coriobacteriales	Eggerthellaceae	Enterorhabdus
C21	Female	Vaccine	B1	0.0946527	Bacteria	Firmicutes	Clostridia	Lachnospirales	Lachnospiraceae	A2
C21	Female	Vaccine	B1	0.0767937	Bacteria	Firmicutes	Clostridia	Peptococcales	Peptococcaceae	NA
C21	Female	Vaccine	B1	0.0725075	Bacteria	Bacteroidota	Bacteroidia	Bacteroidales	Tannerellaceae	NA
C21	Female	Vaccine	B1	0.0717932	Bacteria	Firmicutes	Bacilli	Erysipelotrichales	Erysipelotrichaceae	NA
C21	Female	Vaccine	B1	0.0642924	Bacteria	Firmicutes	Clostridia	Oscillospirales	Oscillospiraceae	UCG-005
C21	Female	Vaccine	B1	0.0610778	Bacteria	Firmicutes	Clostridia	Lachnospirales	Lachnospiraceae	Lachnospiraceae FCS020 group
C21	Female	Vaccine	B1	0.0603634	Bacteria	Firmicutes	Clostridia	Lachnospirales	Lachnospiraceae	Lachnospiraceae UCG-006
C21	Female	Vaccine	B1	0.0592919	Bacteria	Firmicutes	Clostridia	Lachnospirales	Lachnospiraceae	Marvinbryantia
C21	Female	Vaccine	B1	0.0532198	Bacteria	Firmicutes	Clostridia	Oscillospirales	Ruminococcaceae	Anaerotruncus
C21	Female	Vaccine	B1	0.0525054	Bacteria	Firmicutes	Clostridia	Lachnospirales	Lachnospiraceae	Tuzzerella
C21	Female	Vaccine	B1	0.0482193	Bacteria	Firmicutes	Clostridia	Oscillospirales	[Clostridium] methylpentosum group	NA
C21	Female	Vaccine	B1	0.0328605	Bacteria	Firmicutes	Clostridia	Peptostreptococcales-Tissierellales	Anaerovoracaceae	Family XIII UCG-001
C21	Female	Vaccine	B1	0.0321462	Bacteria	Actinobacteriota	Coriobacteriia	Coriobacteriales	Eggerthellaceae	DNF00809
C21	Female	Vaccine	B1	0.0307175	Bacteria	Firmicutes	Clostridia	Oscillospirales	Ruminococcaceae	Harryflintia
C21	Female	Vaccine	B1	0.0296459	Bacteria	Firmicutes	Bacilli	Erysipelotrichales	Erysipelatoclostridiaceae	Erysipelatoclostridium
C21	Female	Vaccine	B1	0.0289316	Bacteria	Firmicutes	Clostridia	Christensenellales	Christensenellaceae	NA
C21	Female	Vaccine	B1	0.0282172	Bacteria	Firmicutes	Clostridia	Oscillospirales	Oscillospiraceae	NK4A214 group
C21	Female	Vaccine	B1	0.0235739	Bacteria	Firmicutes	Clostridia	Oscillospirales	Butyricicoccaceae	UCG-009
C21	Female	Vaccine	B1	0.0221452	Bacteria	Firmicutes	Clostridia	Oscillospirales	Oscillospiraceae	Oscillospira
C21	Female	Vaccine	B1	0.0221452	Bacteria	Firmicutes	Clostridia	Oscillospirales	Ruminococcaceae	Paludicola
C21	Female	Vaccine	B1	0.021788	Bacteria	Firmicutes	Clostridia	Peptostreptococcales-Tissierellales	Anaerovoracaceae	[Eubacterium] nodatum group
C21	Female	Vaccine	B1	0.0182162	Bacteria	Firmicutes	Clostridia	Christensenellales	Christensenellaceae	Christensenellaceae R-7 group
C21	Female	Vaccine	B1	0.0157159	Bacteria	Firmicutes	Clostridia	Oscillospirales	Butyricicoccaceae	Butyricicoccus
C21	Female	Vaccine	B1	0.0142872	Bacteria	Proteobacteria	Alphaproteobacteria	Rickettsiales	Mitochondria	NA
C21	Female	Vaccine	B1	0.00964386	Bacteria	Firmicutes	Clostridia	Peptococcales	Peptococcaceae	Peptococcus
C21	Female	Vaccine	B1	0.00250026	Bacteria	Firmicutes	Clostridia	Monoglobales	Monoglobaceae	Monoglobus
C22	Male	Vaccine	B1	52.1569	Bacteria	Bacteroidota	Bacteroidia	Bacteroidales	Muribaculaceae	NA
C22	Male	Vaccine	B1	14.0597	Bacteria	Firmicutes	Clostridia	Lachnospirales	Lachnospiraceae	Lachnospiraceae NK4A136 group
C22	Male	Vaccine	B1	7.46614	Bacteria	Actinobacteriota	Actinobacteria	Bifidobacteriales	Bifidobacteriaceae	Bifidobacterium
C22	Male	Vaccine	B1	6.69714	Bacteria	Bacteroidota	Bacteroidia	Bacteroidales	Bacteroidaceae	Bacteroides
C22	Male	Vaccine	B1	3.18894	Bacteria	Firmicutes	Clostridia	Oscillospirales	Ruminococcaceae	Ruminococcus
C22	Male	Vaccine	B1	1.88417	Bacteria	Bacteroidota	Bacteroidia	Bacteroidales	Rikenellaceae	Alistipes
C22	Male	Vaccine	B1	1.80017	Bacteria	Firmicutes	Clostridia	Lachnospirales	Lachnospiraceae	NA
C22	Male	Vaccine	B1	1.63137	Bacteria	Firmicutes	Clostridia	Clostridia UCG-014	NA	NA
C22	Male	Vaccine	B1	1.60201	Bacteria	Firmicutes	Bacilli	Lactobacillales	Lactobacillaceae	Lactobacillus
C22	Male	Vaccine	B1	0.83016	Bacteria	Firmicutes	Clostridia	Clostridia vadinBB60 group	NA	NA
C22	Male	Vaccine	B1	0.711915	Bacteria	Firmicutes	Clostridia	Oscillospirales	[Eubacterium] coprostanoligenes group	NA
C22	Male	Vaccine	B1	0.685004	Bacteria	Firmicutes	Clostridia	Oscillospirales	Oscillospiraceae	Colidextribacter
C22	Male	Vaccine	B1	0.661355	Bacteria	Firmicutes	Clostridia	Oscillospirales	Oscillospiraceae	NA
C22	Male	Vaccine	B1	0.658093	Bacteria	Firmicutes	Bacilli	Erysipelotrichales	Erysipelotrichaceae	Faecalibaculum
C22	Male	Vaccine	B1	0.638114	Bacteria	Firmicutes	Clostridia	Lachnospirales	Lachnospiraceae	Anaerostipes
C22	Male	Vaccine	B1	0.498259	Bacteria	Bacteroidota	Bacteroidia	Bacteroidales	Muribaculaceae	Muribaculum
C22	Male	Vaccine	B1	0.459931	Bacteria	Firmicutes	Clostridia	Lachnospirales	Lachnospiraceae	[Eubacterium] xylanophilum group
C22	Male	Vaccine	B1	0.456669	Bacteria	Desulfobacterota	Desulfovibrionia	Desulfovibrionales	Desulfovibrionaceae	Bilophila
C22	Male	Vaccine	B1	0.452592	Bacteria	Firmicutes	Bacilli	Acholeplasmatales	Acholeplasmataceae	Anaeroplasma
C22	Male	Vaccine	B1	0.435875	Bacteria	Firmicutes	Clostridia	Oscillospirales	Oscillospiraceae	Oscillibacter
C22	Male	Vaccine	B1	0.426904	Bacteria	Firmicutes	Clostridia	Oscillospirales	UCG-010	NA
C22	Male	Vaccine	B1	0.287865	Bacteria	Firmicutes	Clostridia	Oscillospirales	Ruminococcaceae	NA
C22	Male	Vaccine	B1	0.277671	Bacteria	Firmicutes	Clostridia	Oscillospirales	Oscillospiraceae	Intestinimonas
C22	Male	Vaccine	B1	0.267886	Bacteria	Firmicutes	Clostridia	Lachnospirales	Lachnospiraceae	Roseburia
C22	Male	Vaccine	B1	0.207948	Bacteria	Firmicutes	Clostridia	Lachnospirales	Lachnospiraceae	GCA-900066575
C22	Male	Vaccine	B1	0.180629	Bacteria	Firmicutes	Bacilli	Lactobacillales	Lactobacillaceae	Ligilactobacillus
C22	Male	Vaccine	B1	0.128846	Bacteria	Firmicutes	Bacilli	Lactobacillales	Lactobacillaceae	HT002
C22	Male	Vaccine	B1	0.124769	Bacteria	Firmicutes	Clostridia	Lachnospirales	Lachnospiraceae	Lachnoclostridium
C22	Male	Vaccine	B1	0.0970423	Bacteria	Firmicutes	Bacilli	Erysipelotrichales	Erysipelotrichaceae	NA
C22	Male	Vaccine	B1	0.0835868	Bacteria	Actinobacteriota	Coriobacteriia	Coriobacteriales	Eggerthellaceae	Enterorhabdus
C22	Male	Vaccine	B1	0.0835868	Bacteria	Firmicutes	Clostridia	Lachnospirales	Lachnospiraceae	Lachnospiraceae UCG-001
C22	Male	Vaccine	B1	0.075432	Bacteria	Firmicutes	Clostridia	Peptococcales	Peptococcaceae	NA
C22	Male	Vaccine	B1	0.0705391	Bacteria	Firmicutes	Clostridia	Lachnospirales	Lachnospiraceae	Marvinbryantia
C22	Male	Vaccine	B1	0.0615688	Bacteria	Firmicutes	Clostridia	Oscillospirales	Ruminococcaceae	Anaerotruncus
C22	Male	Vaccine	B1	0.0542295	Bacteria	Firmicutes	Clostridia	Oscillospirales	Ruminococcaceae	[Eubacterium] siraeum group
C22	Male	Vaccine	B1	0.0538218	Bacteria	Firmicutes	Clostridia	Lachnospirales	Lachnospiraceae	A2
C22	Male	Vaccine	B1	0.0501521	Bacteria	Firmicutes	Clostridia	Oscillospirales	Oscillospiraceae	NK4A214 group
C22	Male	Vaccine	B1	0.0448515	Bacteria	Firmicutes	Clostridia	Oscillospirales	Butyricicoccaceae	UCG-009
C22	Male	Vaccine	B1	0.0448515	Bacteria	Bacteroidota	Bacteroidia	Bacteroidales	Tannerellaceae	NA
C22	Male	Vaccine	B1	0.0366966	Bacteria	Firmicutes	Clostridia	Lachnospirales	Lachnospiraceae	Tuzzerella
C22	Male	Vaccine	B1	0.0366966	Bacteria	Firmicutes	Clostridia	Peptococcales	Peptococcaceae	Peptococcus
C22	Male	Vaccine	B1	0.0358812	Bacteria	Firmicutes	Clostridia	Oscillospirales	Ruminococcaceae	Incertae Sedis
C22	Male	Vaccine	B1	0.0342502	Bacteria	Firmicutes	Clostridia	Lachnospirales	Lachnospiraceae	Dorea
C22	Male	Vaccine	B1	0.0305805	Bacteria	Patescibacteria	Saccharimonadia	Saccharimonadales	Saccharimonadaceae	Candidatus Saccharimonas
C22	Male	Vaccine	B1	0.0305805	Bacteria	Firmicutes	Clostridia	Oscillospirales	Oscillospiraceae	UCG-005
C22	Male	Vaccine	B1	0.0289496	Bacteria	Firmicutes	Clostridia	Oscillospirales	Hungateiclostridiaceae	Ruminiclostridium
C22	Male	Vaccine	B1	0.0285418	Bacteria	Firmicutes	Clostridia	Peptostreptococcales-Tissierellales	Anaerovoracaceae	Family XIII UCG-001
C22	Male	Vaccine	B1	0.0248722	Bacteria	Firmicutes	Clostridia	Monoglobales	Monoglobaceae	Monoglobus
C22	Male	Vaccine	B1	0.0244644	Bacteria	Firmicutes	Clostridia	Lachnospirales	Lachnospiraceae	ASF356
C22	Male	Vaccine	B1	0.0216102	Bacteria	Firmicutes	Clostridia	Oscillospirales	[Clostridium] methylpentosum group	NA
C22	Male	Vaccine	B1	0.00937803	Bacteria	Firmicutes	Clostridia	Christensenellales	Christensenellaceae	Christensenellaceae R-7 group
C22	Male	Vaccine	B1	0.00815481	Bacteria	Firmicutes	Clostridia	Oscillospirales	Ruminococcaceae	Harryflintia
C22	Male	Vaccine	B1	0.00774707	Bacteria	Firmicutes	Clostridia	Lachnospirales	Defluviitaleaceae	Defluviitaleaceae UCG-011
C22	Male	Vaccine	B1	0.00733933	Bacteria	Proteobacteria	Alphaproteobacteria	Rickettsiales	Mitochondria	NA
C22	Male	Vaccine	B1	0.00733933	Bacteria	Firmicutes	Bacilli	Erysipelotrichales	Erysipelatoclostridiaceae	Erysipelatoclostridium
C22	Male	Vaccine	B1	0.00733933	Bacteria	Proteobacteria	Gammaproteobacteria	Enterobacterales	Enterobacteriaceae	Escherichia-Shigella
C22	Male	Vaccine	B1	0.00693159	Bacteria	Firmicutes	Bacilli	RF39	NA	NA
C22	Male	Vaccine	B1	0.00611611	Bacteria	Firmicutes	Clostridia	Lachnospirales	Lachnospiraceae	Acetatifactor
C22	Male	Vaccine	B1	0.00570837	Bacteria	Firmicutes	Clostridia	Oscillospirales	Ethanoligenenaceae	NA
C22	Male	Vaccine	B1	0.00407741	Bacteria	Firmicutes	Bacilli	Erysipelotrichales	Erysipelotrichaceae	Turicibacter
C29	Female	Vaccine	B2	42.3336	Bacteria	Bacteroidota	Bacteroidia	Bacteroidales	Muribaculaceae	NA
C29	Female	Vaccine	B2	14.0832	Bacteria	Bacteroidota	Bacteroidia	Bacteroidales	Bacteroidaceae	Bacteroides
C29	Female	Vaccine	B2	12.9928	Bacteria	Actinobacteriota	Actinobacteria	Bifidobacteriales	Bifidobacteriaceae	Bifidobacterium
C29	Female	Vaccine	B2	8.53845	Bacteria	Firmicutes	Clostridia	Lachnospirales	Lachnospiraceae	Lachnospiraceae NK4A136 group
C29	Female	Vaccine	B2	3.38704	Bacteria	Firmicutes	Bacilli	Lactobacillales	Lactobacillaceae	Lactobacillus
C29	Female	Vaccine	B2	2.08544	Bacteria	Firmicutes	Bacilli	Erysipelotrichales	Erysipelotrichaceae	Faecalibaculum
C29	Female	Vaccine	B2	1.90033	Bacteria	Bacteroidota	Bacteroidia	Bacteroidales	Rikenellaceae	Alistipes
C29	Female	Vaccine	B2	1.80777	Bacteria	Firmicutes	Clostridia	Oscillospirales	Ruminococcaceae	Ruminococcus
C29	Female	Vaccine	B2	1.42597	Bacteria	Firmicutes	Clostridia	Lachnospirales	Lachnospiraceae	NA
C29	Female	Vaccine	B2	1.24375	Bacteria	Firmicutes	Clostridia	Clostridia vadinBB60 group	NA	NA
C29	Female	Vaccine	B2	1.06731	Bacteria	Bacteroidota	Bacteroidia	Bacteroidales	Muribaculaceae	Muribaculum
C29	Female	Vaccine	B2	0.968964	Bacteria	Firmicutes	Clostridia	Oscillospirales	[Eubacterium] coprostanoligenes group	NA
C29	Female	Vaccine	B2	0.83302	Bacteria	Firmicutes	Bacilli	Lactobacillales	Lactobacillaceae	HT002
C29	Female	Vaccine	B2	0.734677	Bacteria	Firmicutes	Clostridia	Oscillospirales	Oscillospiraceae	Colidextribacter
C29	Female	Vaccine	B2	0.682614	Bacteria	Firmicutes	Clostridia	Oscillospirales	UCG-010	NA
C29	Female	Vaccine	B2	0.598733	Bacteria	Firmicutes	Clostridia	Oscillospirales	Oscillospiraceae	NA
C29	Female	Vaccine	B2	0.595841	Bacteria	Firmicutes	Clostridia	Clostridia UCG-014	NA	NA
C29	Female	Vaccine	B2	0.578486	Bacteria	Firmicutes	Bacilli	Acholeplasmatales	Acholeplasmataceae	Anaeroplasma
C29	Female	Vaccine	B2	0.520637	Bacteria	Firmicutes	Bacilli	Lactobacillales	Lactobacillaceae	Ligilactobacillus
C29	Female	Vaccine	B2	0.425187	Bacteria	Firmicutes	Clostridia	Lachnospirales	Lachnospiraceae	Roseburia
C29	Female	Vaccine	B2	0.373124	Bacteria	Bacteroidota	Bacteroidia	Bacteroidales	Tannerellaceae	NA
C29	Female	Vaccine	B2	0.355769	Bacteria	Firmicutes	Clostridia	Oscillospirales	Oscillospiraceae	Oscillibacter
C29	Female	Vaccine	B2	0.355769	Bacteria	Desulfobacterota	Desulfovibrionia	Desulfovibrionales	Desulfovibrionaceae	Bilophila
C29	Female	Vaccine	B2	0.292135	Bacteria	Firmicutes	Clostridia	Lachnospirales	Lachnospiraceae	ASF356
C29	Female	Vaccine	B2	0.277673	Bacteria	Firmicutes	Bacilli	Erysipelotrichales	Erysipelotrichaceae	NA
C29	Female	Vaccine	B2	0.245857	Bacteria	Firmicutes	Clostridia	Lachnospirales	Lachnospiraceae	[Eubacterium] xylanophilum group
C29	Female	Vaccine	B2	0.231394	Bacteria	Firmicutes	Clostridia	Oscillospirales	Ruminococcaceae	NA
C29	Female	Vaccine	B2	0.219825	Bacteria	Firmicutes	Clostridia	Lachnospirales	Lachnospiraceae	GCA-900066575
C29	Female	Vaccine	B2	0.141729	Bacteria	Firmicutes	Clostridia	Lachnospirales	Lachnospiraceae	Lachnoclostridium
C29	Female	Vaccine	B2	0.135944	Bacteria	Actinobacteriota	Coriobacteriia	Coriobacteriales	Eggerthellaceae	Enterorhabdus
C29	Female	Vaccine	B2	0.124375	Bacteria	Firmicutes	Clostridia	Lachnospirales	Lachnospiraceae	Anaerostipes
C29	Female	Vaccine	B2	0.112805	Bacteria	Firmicutes	Clostridia	Lachnospirales	Lachnospiraceae	Lachnospiraceae UCG-001
C29	Female	Vaccine	B2	0.0809881	Bacteria	Firmicutes	Clostridia	Oscillospirales	Oscillospiraceae	NK4A214 group
C29	Female	Vaccine	B2	0.0809881	Bacteria	Firmicutes	Clostridia	Peptococcales	Peptococcaceae	NA
C29	Female	Vaccine	B2	0.0780956	Bacteria	Firmicutes	Bacilli	RF39	NA	NA
C29	Female	Vaccine	B2	0.0578486	Bacteria	Firmicutes	Clostridia	Oscillospirales	Butyricicoccaceae	UCG-009
C29	Female	Vaccine	B2	0.0318167	Bacteria	Proteobacteria	Alphaproteobacteria	Rickettsiales	Mitochondria	NA
C30	Male	Vaccine	B2	41.21	Bacteria	Bacteroidota	Bacteroidia	Bacteroidales	Muribaculaceae	NA
C30	Male	Vaccine	B2	12.294	Bacteria	Bacteroidota	Bacteroidia	Bacteroidales	Bacteroidaceae	Bacteroides
C30	Male	Vaccine	B2	8.62177	Bacteria	Firmicutes	Clostridia	Lachnospirales	Lachnospiraceae	Lachnospiraceae NK4A136 group
C30	Male	Vaccine	B2	7.76644	Bacteria	Actinobacteriota	Actinobacteria	Bifidobacteriales	Bifidobacteriaceae	Bifidobacterium
C30	Male	Vaccine	B2	5.4941	Bacteria	Verrucomicrobiota	Verrucomicrobiae	Verrucomicrobiales	Akkermansiaceae	Akkermansia
C30	Male	Vaccine	B2	3.88892	Bacteria	Bacteroidota	Bacteroidia	Bacteroidales	Rikenellaceae	Alistipes
C30	Male	Vaccine	B2	2.91384	Bacteria	Firmicutes	Clostridia	Clostridia UCG-014	NA	NA
C30	Male	Vaccine	B2	2.36928	Bacteria	Firmicutes	Clostridia	Oscillospirales	Ruminococcaceae	Ruminococcus
C30	Male	Vaccine	B2	2.33221	Bacteria	Firmicutes	Bacilli	Erysipelotrichales	Erysipelotrichaceae	Faecalibaculum
C30	Male	Vaccine	B2	2.12408	Bacteria	Firmicutes	Bacilli	Lactobacillales	Lactobacillaceae	Lactobacillus
C30	Male	Vaccine	B2	1.47403	Bacteria	Firmicutes	Clostridia	Clostridia vadinBB60 group	NA	NA
C30	Male	Vaccine	B2	1.17751	Bacteria	Firmicutes	Clostridia	Lachnospirales	Lachnospiraceae	NA
C30	Male	Vaccine	B2	0.949421	Bacteria	Firmicutes	Clostridia	Oscillospirales	[Eubacterium] coprostanoligenes group	NA
C30	Male	Vaccine	B2	0.923761	Bacteria	Firmicutes	Bacilli	Acholeplasmatales	Acholeplasmataceae	Anaeroplasma
C30	Male	Vaccine	B2	0.781205	Bacteria	Desulfobacterota	Desulfovibrionia	Desulfovibrionales	Desulfovibrionaceae	Bilophila
C30	Male	Vaccine	B2	0.578776	Bacteria	Firmicutes	Clostridia	Lachnospirales	Lachnospiraceae	Anaerostipes
C30	Male	Vaccine	B2	0.544563	Bacteria	Bacteroidota	Bacteroidia	Bacteroidales	Muribaculaceae	Muribaculum
C30	Male	Vaccine	B2	0.53601	Bacteria	Firmicutes	Bacilli	Lactobacillales	Lactobacillaceae	Ligilactobacillus
C30	Male	Vaccine	B2	0.481838	Bacteria	Firmicutes	Clostridia	Oscillospirales	UCG-010	NA
C30	Male	Vaccine	B2	0.3849	Bacteria	Firmicutes	Bacilli	Lactobacillales	Lactobacillaceae	HT002
C30	Male	Vaccine	B2	0.347836	Bacteria	Firmicutes	Clostridia	Lachnospirales	Lachnospiraceae	Roseburia
C30	Male	Vaccine	B2	0.347836	Bacteria	Firmicutes	Clostridia	Lachnospirales	Lachnospiraceae	GCA-900066575
C30	Male	Vaccine	B2	0.33358	Bacteria	Firmicutes	Clostridia	Lachnospirales	Lachnospiraceae	[Eubacterium] xylanophilum group
C30	Male	Vaccine	B2	0.33358	Bacteria	Firmicutes	Clostridia	Oscillospirales	Oscillospiraceae	NA
C30	Male	Vaccine	B2	0.299367	Bacteria	Firmicutes	Clostridia	Lachnospirales	Lachnospiraceae	Lachnospiraceae UCG-001
C30	Male	Vaccine	B2	0.268005	Bacteria	Firmicutes	Clostridia	Oscillospirales	Oscillospiraceae	Colidextribacter
C30	Male	Vaccine	B2	0.239494	Bacteria	Actinobacteriota	Coriobacteriia	Coriobacteriales	Eggerthellaceae	Enterorhabdus
C30	Male	Vaccine	B2	0.20528	Bacteria	Bacteroidota	Bacteroidia	Bacteroidales	Tannerellaceae	NA
C30	Male	Vaccine	B2	0.114045	Bacteria	Firmicutes	Clostridia	Lachnospirales	Lachnospiraceae	Lachnoclostridium
C30	Male	Vaccine	B2	0.105491	Bacteria	Firmicutes	Clostridia	Peptococcales	Peptococcaceae	NA
C30	Male	Vaccine	B2	0.0969379	Bacteria	Firmicutes	Bacilli	Erysipelotrichales	Erysipelotrichaceae	NA
C30	Male	Vaccine	B2	0.0940868	Bacteria	Patescibacteria	Saccharimonadia	Saccharimonadales	Saccharimonadaceae	Candidatus Saccharimonas
C30	Male	Vaccine	B2	0.0883846	Bacteria	Firmicutes	Clostridia	Oscillospirales	Oscillospiraceae	Oscillibacter
C30	Male	Vaccine	B2	0.0769801	Bacteria	Firmicutes	Clostridia	Oscillospirales	Ruminococcaceae	NA
C30	Male	Vaccine	B2	0.0712779	Bacteria	Firmicutes	Clostridia	Oscillospirales	Butyricicoccaceae	UCG-009
C30	Male	Vaccine	B2	0.0684268	Bacteria	Firmicutes	Clostridia	Oscillospirales	Oscillospiraceae	NK4A214 group
C30	Male	Vaccine	B2	0.0570223	Bacteria	Firmicutes	Clostridia	Oscillospirales	Ruminococcaceae	[Eubacterium] siraeum group
C30	Male	Vaccine	B2	0.00570223	Bacteria	Firmicutes	Bacilli	RF39	NA	NA
C31	Female	PBS	B2	42.584	Bacteria	Bacteroidota	Bacteroidia	Bacteroidales	Muribaculaceae	NA
C31	Female	PBS	B2	16.2942	Bacteria	Bacteroidota	Bacteroidia	Bacteroidales	Bacteroidaceae	Bacteroides
C31	Female	PBS	B2	12.1513	Bacteria	Firmicutes	Clostridia	Lachnospirales	Lachnospiraceae	Lachnospiraceae NK4A136 group
C31	Female	PBS	B2	5.14397	Bacteria	Actinobacteriota	Actinobacteria	Bifidobacteriales	Bifidobacteriaceae	Bifidobacterium
C31	Female	PBS	B2	3.04064	Bacteria	Firmicutes	Bacilli	Lactobacillales	Lactobacillaceae	Lactobacillus
C31	Female	PBS	B2	2.70321	Bacteria	Deferribacterota	Deferribacteres	Deferribacterales	Deferribacteraceae	Mucispirillum
C31	Female	PBS	B2	2.17831	Bacteria	Firmicutes	Clostridia	Lachnospirales	Lachnospiraceae	NA
C31	Female	PBS	B2	1.97211	Bacteria	Bacteroidota	Bacteroidia	Bacteroidales	Rikenellaceae	Alistipes
C31	Female	PBS	B2	1.84463	Bacteria	Firmicutes	Clostridia	Clostridia vadinBB60 group	NA	NA
C31	Female	PBS	B2	1.226	Bacteria	Firmicutes	Clostridia	Lachnospirales	Lachnospiraceae	Lachnospiraceae UCG-001
C31	Female	PBS	B2	1.03479	Bacteria	Bacteroidota	Bacteroidia	Bacteroidales	Muribaculaceae	Muribaculum
C31	Female	PBS	B2	0.911068	Bacteria	Firmicutes	Clostridia	Oscillospirales	Oscillospiraceae	NA
C31	Female	PBS	B2	0.869826	Bacteria	Firmicutes	Bacilli	Lactobacillales	Lactobacillaceae	Ligilactobacillus
C31	Female	PBS	B2	0.753599	Bacteria	Firmicutes	Clostridia	Lachnospirales	Lachnospiraceae	[Eubacterium] xylanophilum group
C31	Female	PBS	B2	0.727355	Bacteria	Firmicutes	Clostridia	Oscillospirales	Oscillospiraceae	Oscillibacter
C31	Female	PBS	B2	0.682364	Bacteria	Desulfobacterota	Desulfovibrionia	Desulfovibrionales	Desulfovibrionaceae	Bilophila
C31	Female	PBS	B2	0.644871	Bacteria	Firmicutes	Bacilli	Erysipelotrichales	Erysipelotrichaceae	Faecalibaculum
C31	Female	PBS	B2	0.611128	Bacteria	Firmicutes	Bacilli	Lactobacillales	Lactobacillaceae	HT002
C31	Female	PBS	B2	0.569886	Bacteria	Firmicutes	Clostridia	Oscillospirales	Ruminococcaceae	Ruminococcus
C31	Female	PBS	B2	0.431164	Bacteria	Firmicutes	Clostridia	Lachnospirales	Lachnospiraceae	GCA-900066575
C31	Female	PBS	B2	0.374925	Bacteria	Firmicutes	Clostridia	Oscillospirales	Ruminococcaceae	NA
C31	Female	PBS	B2	0.374925	Bacteria	Firmicutes	Clostridia	Oscillospirales	UCG-010	NA
C31	Female	PBS	B2	0.371176	Bacteria	Bacteroidota	Bacteroidia	Bacteroidales	Tannerellaceae	NA
C31	Female	PBS	B2	0.34868	Bacteria	Firmicutes	Bacilli	Acholeplasmatales	Acholeplasmataceae	Anaeroplasma
C31	Female	PBS	B2	0.337433	Bacteria	Firmicutes	Clostridia	Oscillospirales	[Eubacterium] coprostanoligenes group	NA
C31	Female	PBS	B2	0.277445	Bacteria	Firmicutes	Clostridia	Clostridia UCG-014	NA	NA
C31	Female	PBS	B2	0.254949	Bacteria	Firmicutes	Clostridia	Lachnospirales	Lachnospiraceae	Roseburia
C31	Female	PBS	B2	0.172466	Bacteria	Firmicutes	Clostridia	Lachnospirales	Lachnospiraceae	Lachnoclostridium
C31	Female	PBS	B2	0.172466	Bacteria	Firmicutes	Clostridia	Oscillospirales	Ruminococcaceae	Anaerotruncus
C31	Female	PBS	B2	0.168716	Bacteria	Firmicutes	Clostridia	Oscillospirales	Oscillospiraceae	Intestinimonas
C31	Female	PBS	B2	0.161218	Bacteria	Firmicutes	Clostridia	Lachnospirales	Lachnospiraceae	A2
C31	Female	PBS	B2	0.142472	Bacteria	Firmicutes	Clostridia	Peptococcales	Peptococcaceae	NA
C31	Female	PBS	B2	0.104979	Bacteria	Firmicutes	Clostridia	Oscillospirales	Oscillospiraceae	Colidextribacter
C31	Female	PBS	B2	0.10123	Bacteria	Firmicutes	Clostridia	Lachnospirales	Lachnospiraceae	Tuzzerella
C31	Female	PBS	B2	0.0787343	Bacteria	Firmicutes	Clostridia	Oscillospirales	[Clostridium] methylpentosum group	NA
C31	Female	PBS	B2	0.0787343	Bacteria	Firmicutes	Bacilli	RF39	NA	NA
C31	Female	PBS	B2	0.059988	Bacteria	Firmicutes	Clostridia	Oscillospirales	Butyricicoccaceae	UCG-009
C31	Female	PBS	B2	0.044991	Bacteria	Firmicutes	Clostridia	Oscillospirales	Hungateiclostridiaceae	Ruminiclostridium
C32	Male	PBS	B2	40.0977	Bacteria	Bacteroidota	Bacteroidia	Bacteroidales	Muribaculaceae	NA
C32	Male	PBS	B2	19.2249	Bacteria	Bacteroidota	Bacteroidia	Bacteroidales	Bacteroidaceae	Bacteroides
C32	Male	PBS	B2	10.3959	Bacteria	Actinobacteriota	Actinobacteria	Bifidobacteriales	Bifidobacteriaceae	Bifidobacterium
C32	Male	PBS	B2	10.0717	Bacteria	Firmicutes	Clostridia	Lachnospirales	Lachnospiraceae	Lachnospiraceae NK4A136 group
C32	Male	PBS	B2	3.20497	Bacteria	Bacteroidota	Bacteroidia	Bacteroidales	Rikenellaceae	Alistipes
C32	Male	PBS	B2	2.31102	Bacteria	Firmicutes	Clostridia	Lachnospirales	Lachnospiraceae	NA
C32	Male	PBS	B2	2.0556	Bacteria	Firmicutes	Bacilli	Lactobacillales	Lactobacillaceae	Lactobacillus
C32	Male	PBS	B2	1.35812	Bacteria	Firmicutes	Clostridia	Clostridia vadinBB60 group	NA	NA
C32	Male	PBS	B2	1.33111	Bacteria	Firmicutes	Clostridia	Oscillospirales	Oscillospiraceae	Colidextribacter
C32	Male	PBS	B2	1.24024	Bacteria	Firmicutes	Bacilli	Erysipelotrichales	Erysipelotrichaceae	Faecalibaculum
C32	Male	PBS	B2	1.23778	Bacteria	Firmicutes	Clostridia	Oscillospirales	Oscillospiraceae	Oscillibacter
C32	Male	PBS	B2	1.02412	Bacteria	Firmicutes	Clostridia	Oscillospirales	Oscillospiraceae	NA
C32	Male	PBS	B2	0.930792	Bacteria	Verrucomicrobiota	Verrucomicrobiae	Verrucomicrobiales	Akkermansiaceae	Akkermansia
C32	Male	PBS	B2	0.766246	Bacteria	Bacteroidota	Bacteroidia	Bacteroidales	Muribaculaceae	Muribaculum
C32	Male	PBS	B2	0.618891	Bacteria	Firmicutes	Clostridia	Oscillospirales	[Eubacterium] coprostanoligenes group	NA
C32	Male	PBS	B2	0.579596	Bacteria	Firmicutes	Clostridia	Oscillospirales	Ruminococcaceae	NA
C32	Male	PBS	B2	0.53539	Bacteria	Firmicutes	Clostridia	Oscillospirales	UCG-010	NA
C32	Male	PBS	B2	0.510831	Bacteria	Desulfobacterota	Desulfovibrionia	Desulfovibrionales	Desulfovibrionaceae	Bilophila
C32	Male	PBS	B2	0.365932	Bacteria	Bacteroidota	Bacteroidia	Bacteroidales	Tannerellaceae	NA
C32	Male	PBS	B2	0.358564	Bacteria	Firmicutes	Bacilli	Lactobacillales	Lactobacillaceae	Ligilactobacillus
C32	Male	PBS	B2	0.28243	Bacteria	Firmicutes	Bacilli	Acholeplasmatales	Acholeplasmataceae	Anaeroplasma
C32	Male	PBS	B2	0.24068	Bacteria	Firmicutes	Clostridia	Peptococcales	Peptococcaceae	NA
C32	Male	PBS	B2	0.201385	Bacteria	Firmicutes	Clostridia	Lachnospirales	Lachnospiraceae	GCA-900066575
C32	Male	PBS	B2	0.152267	Bacteria	Firmicutes	Clostridia	Oscillospirales	Ruminococcaceae	Ruminococcus
C32	Male	PBS	B2	0.142443	Bacteria	Firmicutes	Clostridia	Lachnospirales	Lachnospiraceae	A2
C32	Male	PBS	B2	0.132619	Bacteria	Firmicutes	Clostridia	Clostridia UCG-014	NA	NA
C32	Male	PBS	B2	0.130164	Bacteria	Firmicutes	Clostridia	Oscillospirales	Ruminococcaceae	Anaerotruncus
C32	Male	PBS	B2	0.110516	Bacteria	Actinobacteriota	Coriobacteriia	Coriobacteriales	Eggerthellaceae	Enterorhabdus
C32	Male	PBS	B2	0.0982367	Bacteria	Firmicutes	Clostridia	Lachnospirales	Lachnospiraceae	Lachnoclostridium
C32	Male	PBS	B2	0.0761334	Bacteria	Firmicutes	Bacilli	Lactobacillales	Lactobacillaceae	HT002
C32	Male	PBS	B2	0.0663097	Bacteria	Firmicutes	Clostridia	Lachnospirales	Lachnospiraceae	[Eubacterium] xylanophilum group
C32	Male	PBS	B2	0.0466624	Bacteria	Firmicutes	Bacilli	Erysipelotrichales	Erysipelotrichaceae	NA
C32	Male	PBS	B2	0.0392947	Bacteria	Firmicutes	Clostridia	Lachnospirales	Lachnospiraceae	Lachnospiraceae UCG-001
C32	Male	PBS	B2	0.0368387	Bacteria	Firmicutes	Clostridia	Oscillospirales	Ethanoligenenaceae	NA
C32	Male	PBS	B2	0.0245592	Bacteria	Firmicutes	Clostridia	Oscillospirales	Ruminococcaceae	Harryflintia

## Sheet: Table 4
Supplementary Table 4. Summary of 16S rRNA sequencing yield from longitudinally collected samples (Batch 1 + Batch 2)
	Mock	Immunized
Raw reads (n)	112,808 (56,374 – 632,600)	101,672 (27,441 – 608,519)
Filtered reads* (n)	52,092 (24,195 – 401,724)	46,584 (11,421 – 359,548)
% filtered / raw reads	50 (40 - 71)	49 (42 - 72)
*High quality non-chimeric reads
Median, min and max (in parentheses) are shown

## Sheet: Table 5
Supplementary Table 5. Univariate and multivariate comparisons of fecal samples from cages from 0w to 15w.
Univariate
	Df	R2	Pr(>F)
Cage	7	0.367	0.004**
Sex	1	0.306	0.016*
Group	1	0.296	0.022*
Week	4	0.096	0.594
Multivariate
	Df	R2	Pr(>F)
Cage	7	0.367	0.001***
Sex	1	0.306	0.001***
Group	1	0.296	0.003**
PERMANOVA r-squared and p-values are shown

## Sheet: Table 6
Supplementary Table 6a. Benjamini-Hochberg multiple hypothesis correction for cytokine comparisons between Mock and Immunized groups
Cytokine	p-value	p-adjusted
IL25	1	1
GM-CSF	0.780788	0.95
IFNg	0.456057	0.9
IL1B	0.456057	0.9
IL2	0.164085	0.79
IL4	0.456057	0.9
IL5	0.458374	0.9
IL6	0.134905	0.79
IL21	0.384026	0.9
IL22	0.738883	0.95
IL10	0.780788	0.95
IL23	0.767752	0.95
IL12p70	0.780788	0.95
IL27	0.274006	0.9
IL13	0.386125	0.9
IL15	0.160691	0.9
IL17A	0.945641	0.99
IL33	0.504105	0.9
IL31	0.456057	0.9
TNFB	0.317311	0.9
TNFA	0.886636	0.98
CD40L	0.532299	0.9
Supplementary Table 6b. Benjamini-Hochberg multiple hypothesis correction for cytokine comparisons between Mock and Immunized groups stratified by sex
Cytokine	p-value	p-adjusted
IL25	0.650991	0.81
GM,CSF	0.714737	0.83
IFNg	0.475291	0.81
IL1B	0.614935	0.81
IL2	0.530525	0.81
IL4	0.614935	0.81
IL5	0.889016	0.93
IL6	0.0581305	0.69
IL21	0.610842	0.81
IL22	0.658958	0.81
IL10	0.420009	0.81
IL23	0.57832	0.81
IL12p70	0.420009	0.81
IL27	0.275065	0.81
IL13	0.619505	0.81
IL15	0.372187	0.81
IL17A	0.986713	0.99
IL33	0.1152	0.69
IL31	0.614935	0.81
TNFB	0.800561	0.88
TNFA	0.395906	0.81
CD40L	0.629378	0.81
